# Supplementary material for: On–DNA Platform Molecules Based on a Diazide Scaffold II: A Compact Diazide Platform Designed for Small–Molecule Drug Discovery
Source: Int J Mol Sci. 2026 Jan 14;27(2):828. doi: 10.3390/ijms27020828 (PMC12841052; doi:10.3390/ijms27020828)
Supplement: Supplementary file 1 [file ijms-27-00828-s001.zip]

Archive with 1 entries (1 files):
- ijms-4060242-supplementary.pdf
